# Supplementary material for: Sex-Specific Associations of Gut Microbiota Composition with Sarcopenia Defined by the Asian Working Group for Sarcopenia 2019 Consensus in Older Outpatients: Prospective Cross-Sectional Study in Japan
Source: Nutrients. 2025 May 21;17(10):1746. doi: 10.3390/nu17101746 (PMC12114429; doi:10.3390/nu17101746)
Supplement: Supplementary file 1 [file nutrients-17-01746-s001.zip]

Archive with 1 entries (1 files):
- nutrients-3653454-supplementary.pdf
